# Supplementary material for: Within Host Evolution Selects for a Dominant Genotype of Mycobacterium tuberculosis while T Cells Increase Pathogen Genetic Diversity
Source: PLoS Pathog. 2016 Dec 14;12(12):e1006111. doi: 10.1371/journal.ppat.1006111 (PMC5189959; doi:10.1371/journal.ppat.1006111)
Supplement: S1 Table — (XLSX) [file ppat.1006111.s001.xlsx]

## Sheet: Supplementary Table 1
	(a) List of polymorphisms identified in initial inoculum and subsequent mouse isolates.
								M. tuberculosis populations from lungs of WT C57BL/6 mice														M. tuberculosis populations from lungs of T cell deficient mice.
							Inoculum	Genome sequences obtained after 3rd mouse passage							Genome sequences obtained after 6th mouse passage							Genome sequences obtained after 3rd mouse passage							Genome sequences obtained after 6th mouse passage
	Mutation nature	Protein Name	SNP genomic position	locus tag	nu_change	aa_change		Mouse1	Mouse2	Mouse3	Mouse4	Mouse5	Average	Std Dev	Mouse1	Mouse2	Mouse3	Mouse4	Mouse5	Average	Std Dev	Mouse1	Mouse2	Mouse3	Mouse4	Mouse5	Average	Std Dev	Mouse1	Mouse2	Mouse3	Mouse4	Mouse5	Average	Std Dev
	nSNP	CtpV	1080210	Rv0969	G1468C	A490P	0.11	0.08	0.18	0.14	0.1	0.2	0.14	0.045607	0	0	0	0	0	0	0	0.18	0.17	0.27	0.21	0.15	0.196	0.0417612	0	0	0	0	0	0	0
	nSNP	Pks7	1877726	Rv1661	G2423C	R808P	0.12	0.23	0.21	0.19	0.17	0.2	0.2	0.02	0	0	0	0	0	0	0	0.12	0.1	0.06	0.04	0.17	0.098	0.0457821	0	0	0	0	0	0	0
	nSNP	CarB	1559679	Rv1384	C2579G	A860G	0.15	0.12	0.16	0.19	0.16	0.17	0.16	0.0228035	0	0	0	0	0	0	0	0.09	0.1	0.14	0.09	0.13	0.11	0.0209762	0	0	0	0	0	0	0
	nSNP	Add	3701212	Rv3313c	A973G	S325G	0.16	0.22	0.21	0.22	0.23	0.21	0.218	0.00748331	0	>10%	0	0	0	0	0	0.15	0.12	0.18	0.2	0.18	0.166	0.028	0	0	0	0	0	0	0
	nSNP	Dxs1	2998699	Rv2682c	G1270C	A424P	0.19	0.22	0.19	0.22	0.14	0.21	0.196	0.0300666	>10%	0	0	0	0	0	0	0.11	0.13	0.13	0.09	0.12	0.116	0.0149666	0	0	0	0	0	0	0
	nSNP	ThiD	508495	Rv0422c	C61A	Q21K	0.19	0.27	0.28	0.22	0.21	0.28	0.252	0.0305941	0	0	0	0	0	0	0	0.21	0.25	0.23	0.22	0.27	0.236	0.0215407	0	0	0	0	0	0	0
	sSNP	Hypothetical protein	2494212	Rv2223c	A1188C	T396T	0.2	0.23	0.17	0.19	0.13	0.16	0.176	0.0332265	0	0	0	0	0	0	0	0.29	0.26	0.29	0.27	0.18	0.258	0.040694	0	0	0	0	0	0	0
	nSNP	CtpC	3651022	Rv3270	C497A	A166E	0.2	0.26	0.25	0.22	0.25	0.25	0.246	0.0135647	0	0	0	0	0	0	0	0.26	0.16	0.23	0.09	0.2	0.188	0.059127	0	0	0	0	0	0	0
	nSNP	Hypothetical protein	4132702	Rv3691	C185G	A62G	0.23	0.15	0.16	0.17	0.13	0.15	0.152	0.0132665	0	0	0	0	0	0	0	0.1	0.16	0.08	0.13	0.16	0.126	0.032	0	0	0	0	0	0	0
	nSNP	Cyp139	1893561	Rv1666c	T2G	V1G	0.24	>10%	>10%	>10%	>10%	>10%	0	0	0	0	0	0	0	0	0	0.24	0.21	0.17	0.33	0.23	0.236	0.0527636	0	0	0	0	0	0	0
	sSNP	Pks5	1724516	Rv1527c	C3894G	G1298G	0.24	0.16	0.15	0.14	0.13	0.19	0.154	0.0205913	0	0	0	0	0	0	0	0.18	0.19	0.21	0.15	0.22	0.19	0.0244949	0	0	0	0	0	0	0
	nSNP	LppO	2562972	Rv2290	A374C	Y125S	0.26	0.2	0.12	0.2	0.16	0.1	0.156	0.0407922	0	>10%	>10%	0	0	0	0	0.2	0.21	0.25	0.19	0.2	0.21	0.0209762	0	0	0	0	0	0	0
	sSNP	Hypothetical protein	2951874	Rv2625c	T630G	G210G	0.26	0.23	0.17	0.2	0.21	0.19	0.2	0.02	>10%	>10%	>10%	0	0	0	0	0.13	0.14	0.16	0.17	0.27	0.174	0.05004	0	0	0	0	0	0	0
	nSNP	YrbE2A	685565	Rv0587	T437G	V146G	0.27	0.15	0.17	0.14	0.14	0.14	0.148	0.0116619	0	0	0	0	0	0	0	0.18	0.19	0.14	0.19	0.25	0.19	0.0352136	0	0	0	0	0	0	0
	nSNP	PpnK	1919626	Rv1695	T881G	V294G	0.27	0.29	0.23	0.22	0.26	0.2	0.24	0.0316228	>10%	0	>10%	0	0	0	0	0.21	0.2	0.27	0.29	0.25	0.244	0.0344093	0	0	0	0	0	0	0
	nSNP	Kgd	1391030	Rv1248c	A2023C	T675P	0.28	0.1	0.12	0.1	0.19	0.21	0.144	0.0467333	>10%	0	0	>10%	>10%	0	0	0.27	0.19	0.22	0.19	0.12	0.198	0.0487442	0	0	0	0	0	0	0
	sSNP	Hypothetical protein	2394049	Rv2133c	C591A	G197G	0.28	0.25	0.26	0.22	0.2	0.15	0.216	0.0392938	0	0	0	0	0	0	0	0.22	0.21	0.18	0.26	0.13	0.2	0.043359	0	0	0	0	0	0	0
	nSNP	Icl1	557969	Rv0467	C443G	A148G	0.28	0.22	0.23	0.24	0.27	0.28	0.248	0.0231517	0	0	0	0	>10%	0	0	0.2	0.27	0.28	0.28	0.27	0.26	0.0303315	0	0	0	0	0	0	0
	nSNP	LpqE	4026113	Rv3584	T284G	V95G	0.29	0.2	0.19	0.31	0.33	0.29	0.264	0.0578273	>10%	0	0	0	>10%	0	0	0.26	0.26	0.24	0.23	0.33	0.264	0.0349857	0	0	0	0	0	0	0
	nSNP	Hypothetical protein	2691944	Rv2395	T1873C	S625P	0.29	0.13	>10%	0.14	0.17	0.17	0.1525	0.0178536	0	0	0	0	0	0	0	0.15	0.17	0.16	0.13	0.2	0.162	0.0231517	0	0	0	0	0	0	0
	nSNP	Hypothetical protein	3460473	Rv3091	T1358G	V453G	0.29	0.2	0.16	0.16	0.2	0.15	0.174	0.0215407	0	0	0	0	0	0	0	0.24	0.23	0.16	0.14	0.23	0.2	0.0414729	0	0	0	0	0	0	0
	nSNP	FadE20	3036558	Rv2724c	A734C	N245T	0.29	0.16	0.26	0.27	0.2	0.19	0.216	0.0422374	>10%	0	>10%	0	0	0	0	0.2	0.19	0.23	0.21	0.23	0.212	0.016	0	0	0	0	0	0	0
	nSNP	Hypothetical protein	2403293	Rv2143	A317C	H106P	0.31	0.18	0.26	0.29	0.37	0.3	0.28	0.0616441	0	0	0	0	0	0	0	0.22	0.23	0.29	0.14	0.26	0.228	0.0503587	0	0	0	0	0	0	0
	nSNP	AtpH	1462564	Rv1307	T722G	V241G	0.32	0.2	0.13	0.12	0.2	0.16	0.162	0.0337046	0	0	0	0	0	0	0	0.2	0.2	0.31	0.17	0.23	0.222	0.0479166	0	0	0	0	0	0	0
	nSNP	HigA	2202424	Rv1956	T287G	V96G	0.33	0.24	0.19	0.21	0.13	0.2	0.194	0.0361109	>10%	0	0	>10%	0	0	0	0.2	0.22	0.3	0.14	0.27	0.226	0.0557136	0	0	0	0	0	0	0
	sSNP	AsnB	2466256	Rv2201	C1260A	S420S	0.33	0.25	>10%	0.24	0.19	0.21	0.2225	0.0238485	0	0	0	0	>10%	0	0	0.2	0.21	0.13	0.11	0.06	0.142	0.056356	0	0	0	0	0	0	0
	nSNP	EccA3	343574	Rv0282	T1445G	V482G	0.33	0.2	0.2	0.29	0.28	0.23	0.24	0.0384708	0	0	0	0	0	0	0	0.24	0.23	0.26	0.26	0.22	0.242	0.016	0	0	0	0	0	0	0
	nSNP	Hypothetical protein	3115577	Rv2809	A170C	N57T	0.34	0.24	0.23	0.25	0.26	0.21	0.238	0.0172047	>10%	0	0	>10%	0	0	0	0.32	0.29	0.27	0.29	0.25	0.284	0.0233238	0	0	0	0	0	0	0
	sSNP	Hypothetical protein	29409	Rv0025	G165C	A55A	0.5	0	0	0	0	0	0	0	0	0	0	0	>10%	0	0	0	0	0	0	0	0	0	0	0	0	0	0	0	0
	nSNP	Hypothetical protein	2417810	Rv2157c	C1195G	L399V	0.5	0	0	0	>10%	0	0	0	0	0	0	0	0	0	0	0	0.02	0	0.03	0	0.01	0.0126491	0	0	0	0	0	0	0
	sSNP	Hypothetical protein	4403746	Rv3915	G555A	G185G	0.53	0	0	0	>10%	0	0	0	0	>10%	0	0	0	0	0	0	0	0	0	0	0	0	0	0	0	0	0	0	0
	sSNP	Hypothetical protein	347431	Rv0284	G1797A	E599E	0.56	1	1	1	1	1	1	0	1	1	1	1	1	1	0	1	1	1	1	1	1	0	1	1	1	1	1	1	0
	intergenic	-	180910	-	G-T	-	0.6	0	0	0	0	0	0	0	0	>10%	0	0	0	0	0	0	0	0	0	0	0	0	0	0	0	0	0	0	0
	nSNP	Hypothetical protein	329437	Rv0272c	A272G	H91R	0.63	1	1	1	1	1	1	0	1	1	1	1	1	1	0	1	1	1	1	1	1	0	1	1	1	1	1	1	0
	(b) List of polymorphic positions absent from initial inoculum but present in mouse isolates.
								M. tuberculosis populations from lungs of WT C57BL/6 mice														M tuberculosis populations from lungs of T cell deficient mice.
							Inoculum	Genome sequences obtained after 3rd mouse passage							Genome sequences obtained after 6th mouse passage							Genome sequences obtained after 3rd mouse passage							Genome sequences obtained after 6th mouse passage
	Mutation nature	Protein Name	SNP genomic position	locus tag	nu_change	aa_change		Mouse1	Mouse2	Mouse3	Mouse4	Mouse5	Average	Std Dev	Mouse1	Mouse2	Mouse3	Mouse4	Mouse5	Average	Std Dev	Mouse1	Mouse2	Mouse3	Mouse4	Mouse5	Average	Std Dev	Mouse1	Mouse2	Mouse3	Mouse4	Mouse5	Average	Std Dev
	nSNP	Hypothetical protein	3393504	Rv3033	T125C	V42A	0	0	0	0	0	0	0	0	0.15	>10%	>10%	0.23	0.22	0.2	0.04	>10%	0	0	0	0	0	0	0	0	0	0	0	0	0
	sSNP	penicillin-binding lipoprotein	3176420	Rv2864c	C846T	N282N	0	>10%	0	0	0	>10%	0	0	0	0	0	0	0	0	0	0.43	0.47	0.41	0.31	0.37	0.398	0.0545527	0.31	0.41	0.45	0.48	0.42	0.414	0.0574804
	nSNP	dxs1	2999481	Rv2682c	G488T	R163L	0	0.32	0.43	0.33	0.44	0.41	0.386	0.0508331	0.44	0.56	0.45	0.42	0.52	0.478	0.0544862	0	0	0	0	0	0	0	0	0	0	0	0	0	0
	sSNP	pks6	486315	Rv0405	G585A	A195A	0	0	0	0	0	0	0	0	>10%	0.24	0.15	0.13	0.14	0.165	0.0478423	0	0	0	0	0	0	0	0	0	0	0	0	0	0
	nSNP	clpC1	4040149	Rv3596c	A556G	K186E	0	0	0	0	0	0	0	0	0.2	0.13	0.18	0.24	0.22	0.194	0.0396074	0	0	0	0	0	0	0	0	0	0	0	0	0	0
	nSNP	Hypothetical protein	2892535	Rv2568c	G937T	A313S	0	>10%	0	0	>10%	0	0	0	0.21	0.11	0.1	>10%	>10%	0.14	0.0496655	0	0	0	0	0	0	0	0	0	0	0	0	0	0
