# Supplementary material for: Within Host Evolution Selects for a Dominant Genotype of Mycobacterium tuberculosis while T Cells Increase Pathogen Genetic Diversity
Source: PLoS Pathog. 2016 Dec 14;12(12):e1006111. doi: 10.1371/journal.ppat.1006111 (PMC5189959; doi:10.1371/journal.ppat.1006111)
Supplement: S2 Table — (XLSX) [file ppat.1006111.s002.xlsx]

## Sheet: Supplementary Table 2
		Mouse group	Mutation number	locus tag	Inoculum	3rd passage Mouse 1	3rd passage Mouse 2	3rd passage Mouse 3	3rd passage Mouse 4	3rd passage Mouse 5	Average	Std Dev	Frequency variation*
	Group 1	WT	17	Rv2724c	0.29	0.16	0.26	0.27	0.2	0.19	0.216	0.0422374	0.074
		WT	25	Rv2133c	0.28	0.25	0.26	0.22	0.2	0.15	0.216	0.0392938	0.064
		WT	28	Rv2625c	0.26	0.23	0.17	0.2	0.21	0.19	0.2	0.02	0.06
		T cell KO	17	Rv2724c	0.29	0.2	0.19	0.23	0.21	0.23	0.212	0.016	0.078
		T cell KO	25	Rv2133c	0.28	0.22	0.21	0.18	0.26	0.13	0.2	0.043359	0.08
		T cell KO	28	Rv2625c	0.26	0.13	0.14	0.16	0.17	0.27	0.174	0.05004	0.086
	Group 2	WT	4	Rv0587	0.27	0.15	0.17	0.14	0.14	0.14	0.148	0.0116619	0.122
		WT	6	Rv1248c	0.28	0.1	0.12	0.1	0.19	0.21	0.144	0.0467333	0.136
		T cell KO	4	Rv0587	0.27	0.18	0.19	0.14	0.19	0.25	0.19	0.0352136	0.08
		T cell KO	6	Rv1248c	0.28	0.27	0.19	0.22	0.19	0.12	0.198	0.0487442	0.082
	Group 3	WT	7	Rv1307	0.32	0.2	0.13	0.12	0.2	0.16	0.162	0.0337046	0.158
		WT	12	Rv1956	0.33	0.24	0.19	0.21	0.13	0.2	0.194	0.0361109	0.136
		T cell KO	7	Rv1307	0.32	0.2	0.2	0.31	0.17	0.23	0.222	0.0479166	0.098
		T cell KO	12	Rv1956	0.33	0.2	0.22	0.3	0.14	0.27	0.226	0.0557136	0.104
	Group 4	WT	3	Rv0467	0.28	0.22	0.23	0.24	0.27	0.28	0.248	0.0231517	0.032
		WT	11	Rv1695	0.27	0.29	0.23	0.22	0.26	0.2	0.24	0.0316228	0.03
		WT	22	Rv3584	0.29	0.2	0.19	0.31	0.33	0.29	0.264	0.0578273	0.026
		T cell KO	3	Rv0467	0.28	0.2	0.27	0.28	0.28	0.27	0.26	0.0303315	0.02
		T cell KO	11	Rv1695	0.27	0.21	0.2	0.27	0.29	0.25	0.244	0.0344093	0.026
		T cell KO	22	Rv3584	0.29	0.26	0.26	0.24	0.23	0.33	0.264	0.0349857	0.026
	Group 5	WT	14	Rv2290	0.26	0.2	0.12	0.2	0.16	0.1	0.156	0.0407922	0.104
		WT	24	Rv1527c	0.24	0.16	0.15	0.14	0.13	0.19	0.154	0.0205913	0.086
		T cell KO	14	Rv2290	0.26	0.2	0.21	0.25	0.19	0.2	0.21	0.0209762	0.05
		T cell KO	24	Rv1527c	0.24	0.18	0.19	0.21	0.15	0.22	0.19	0.0244949	0.05
