# Supplementary material for: Within Host Evolution Selects for a Dominant Genotype of Mycobacterium tuberculosis while T Cells Increase Pathogen Genetic Diversity
Source: PLoS Pathog. 2016 Dec 14;12(12):e1006111. doi: 10.1371/journal.ppat.1006111 (PMC5189959; doi:10.1371/journal.ppat.1006111)
Supplement: S3 Table — (XLSX) [file ppat.1006111.s003.xlsx]

## Sheet: Supplementary Table 3
	Mutation nature	BCG Locus tag	Rv Locus tag	Protein name	Amino acid substitution	Putative function	Genomic position	Pathway
	nSNP	BCG0957	Rv0905	EchA6	T54A	Enoyl-CoA hydratase	1038840	Metabolism
	nSNP	BCG1815	Rv1782	EccB5	W437R	ESX-5 type VII secretion system protein	2020053	Transport
	sSNP	BCG1793c	Rv1754c	Hypothetical protein	-	Unkown	1990552	Unkown
	Intergenic	-	-	-	-	-	2211311	-
	Intergenic	-	-	-	-	-	1498686	-
	Intergenic	-	-	-	-	-	1498728	-
